# Supplementary material for: Current Insight into Culture-Dependent and Culture-Independent Methods in Discovering Ascomycetous Taxa
Source: J Fungi (Basel). 2021 Aug 28;7(9):703. doi: 10.3390/jof7090703 (PMC8467358; doi:10.3390/jof7090703)
Supplement: Supplementary file 1 [file jof-07-00703-s001.zip]

Archive with 1 entries (1 files):
- jof-1322337-supplementary.pdf
